# Supplementary material for: NET-Related Gene as Potential Diagnostic Biomarkers for Diabetic Tubulointerstitial Injury
Source: J Diabetes Res. 2024 May 10;2024:4815488. doi: 10.1155/2024/4815488 (PMC11101254; doi:10.1155/2024/4815488)
Supplement: Supporting Information — Additional supporting information can be found online in the Supporting Information section. Supporting Information S1: R language for DEGs. Table S2: DEGs identified in the gene expression microarray study. Table S3: GO enrichment analysis of DEG. Table S4: KEGG enrichment analysis of DEG. Table S5: DEG related to NETs identified through machine learning. [file 4815488.f1.zip]

Archive with 5 entries (5 files):
- Supplementary file S1.txt
- Supplementary table S2.docx
- Supplementary table S3.docx
- Supplementary table S4.docx
- Supplementary table S5.docx
