# Supplementary material for: NET-Related Gene as Potential Diagnostic Biomarkers for Diabetic Tubulointerstitial Injury
Source: J Diabetes Res. 2024 May 10;2024:4815488. doi: 10.1155/2024/4815488 (PMC11101254; doi:10.1155/2024/4815488)
Supplement: Supporting Information — Additional supporting information can be found online in the Supporting Information section. Supporting Information S1: R language for DEGs. Table S2: DEGs identified in the gene expression microarray study. Table S3: GO enrichment analysis of DEG. Table S4: KEGG enrichment analysis of DEG. Table S5: DEG related to NETs identified through machine learning. [file 4815488.f1.zip › Supplementary file S1.txt]

rm(list=ls())
#if (!requireNamespace("BiocManager", quietly = TRUE))
#    install.packages("BiocManager")
#BiocManager::install("limma")

#install.packages("pheatmap")
#install.packages("ggplot2")


#Library necessary package and Set parameters.
library(ggplot2)
library(limma)
library(pheatmap)
logFCfilter=1                     
adjPfilter=0.05                   
expFile="geneMatrix.txt"          
conFile="sample1.txt"             
treatFile="sample2.txt"           
setwd("D:/###/GSE30122/2.differentially expressed gene")      
#Read and process expression data.
rt=read.table(expFile,sep="\t",header=T,check.names=F)
rt=as.matrix(rt)
rownames(rt)=rt[,1]
exp=rt[,2:ncol(rt)]
dimnames=list(rownames(exp),colnames(exp))
data=matrix(as.numeric(as.matrix(exp)),nrow=nrow(exp),dimnames=dimnames)
data=avereps(data)
data=log2(data+1)       
data=normalizeBetweenArrays(data)

#read sample information.
sample1=read.table(conFile,sep="\t",header=F,check.names=F)
sample2=read.table(treatFile,sep="\t",header=F,check.names=F)
conData=data[,as.vector(sample1[,1])]
treatData=data[,as.vector(sample2[,1])]
rt=cbind(conData,treatData)
conNum=ncol(conData)
treatNum=ncol(treatData)

#differential
Type=c(rep("con",conNum),rep("treat",treatNum))
design <- model.matrix(~0+factor(Type))
colnames(design) <- c("con","treat")
fit <- lmFit(rt,design)
cont.matrix<-makeContrasts(treat-con,levels=design)
fit2 <- contrasts.fit(fit, cont.matrix)
fit2 <- eBayes(fit2)
allDiff=topTable(fit2,adjust='fdr',number=200000)
write.table(allDiff,file="GEO_all.xls",sep="\t",quote=F)

#write expression level of diff gene
diffSig=allDiff[with(allDiff, (abs(logFC)>logFCfilter & adj.P.Val < adjPfilter )), ]
diffSigOut=rbind(id=colnames(diffSig),diffSig)
write.table(diffSigOut,file="GEO_diff.xls",sep="\t",quote=F,col.names=F)
write.table(diffSigOut,file="GEO_diff.txt",sep="\t",quote=F,col.names=F)

#Heatmap
geneNum=2500
diffSig=diffSig[order(as.numeric(as.vector(diffSig$logFC))),]
diffGeneName=as.vector(rownames(diffSig))
diffLength=length(diffGeneName)
hmGene=c()
if(diffLength>(geneNum*2)){
    hmGene=diffGeneName[c(1:geneNum,(diffLength-geneNum+1):diffLength)]
}else{
    hmGene=diffGeneName
}
hmExp=rt[hmGene,]
Type=c(rep("C",conNum),rep("D",treatNum))
names(Type)=colnames(rt)
Type=as.data.frame(Type)
pdf(file="GEO_heatmap.pdf",height=8,width=10)
pheatmap(hmExp, 
         annotation=Type, 
         color = colorRampPalette(c("green", "black", "red"))(50),
         cluster_cols =F,
         show_colnames = F,
         scale="row",
         fontsize = 8,
         fontsize_row=2,
         fontsize_col=8)
dev.off()

#volcano
Significant=ifelse((allDiff$adj.P.Val<adjPfilter & abs(allDiff$logFC)>logFCfilter), ifelse(allDiff$logFC>logFCfilter,"Up","Down"), "Not")
p = ggplot(allDiff, aes(logFC, -log10(adj.P.Val)))+
    geom_point(aes(col=Significant))+
    scale_color_manual(values=c("green", "black", "red"))+
    labs(title = " ")+
    theme(plot.title = element_text(size = 16, hjust = 0.5, face = "bold"))
p=p+theme_bw()
pdf("GEO_vol.pdf",width=5.5,height=5)
print(p)
dev.off()
